# Supplementary material for: An evolutionary driver of interspersed segmental duplications in primates
Source: Genome Biol. 2020 Aug 10;21:202. doi: 10.1186/s13059-020-02074-4 (PMC7419210; doi:10.1186/s13059-020-02074-4)
Supplement: Supplementary file 2 — Additional file 2: Table S1. List of large-insert clones from OWM, NWM and prosimian lineages. Table S2. List of LCR16a positive clones from apes. Table S3. Sequence contigs generated using large-insert BAC clones. Table S4. Characteristics of LCR16a-associated duplications. Table S5. dN/dS ratio analysis (synonymous/nonsynonymous) for individual NPIP exons. Table S6. Primer sequences for BAC hybridization probes. Table S7. Primer sequences for RT-PCR expression experiments. Table S8. Oligonucleotide capture probes used for Iso-Seq analysis. [file 13059_2020_2074_MOESM2_ESM.xlsx]

## Sheet: Table S1
Table S1: List of large-insert clones from OWM, NWM and prosimian lineages
clone name	primate	chromosome (GRCH38)	Accession
CH259-281P3	marmoset	11q25	AC275460.1
CH259-40E8	marmoset	11q25	AC275478.1
CH259-120B21	marmoset	11q25	AC279259.1
CH259-131N24	marmoset	11q25	AC279249.1
CH259-463I10	marmoset	11q14.3-q21	AC275473.1
CH259-31C12	marmoset	11q14.3-q21	AC275480.1
CH259-370J19	marmoset	11q14.3-q21	AC279298.1
CH259-135C4	marmoset	Xp11.22	AC279263.1
CH259-177K12	marmoset	Xp11.22	AC275467.1
CH259-282N4	marmoset	Xp11.22	AC275475.1
CH259-465C23	marmoset	20p11.23	AC279254.1
CH259-437F11	marmoset	20p11.23	AC279238.1
CH259-209H22	marmoset	20p11.23	AC275474.1
CH259-150J6	marmoset	20p11.23	AC279250.1
CH259-128E05	marmoset	4q32.1	AC279236.1
CH259-211A21	marmoset	4q32.1	AC275461.1
CH259-99L9	marmoset	4q32.1	AC279300.1
CH259-373M7	marmoset	1q23.1	AC279283.1
CH259-84B10	marmoset	1q23.1	AC275469.1
CH259-458D18	marmoset	1q23.1	AC279279.1
CH259-239O23	marmoset	16p13.13	AC275462.1
CH259-327A13	marmoset	16p13.13	AC279253.1
CH259-185B4	marmoset	16p13.13	AC279261.1
CH259-21L22	marmoset	16p13.13	AC279266.1
CH259-122F12	marmoset	16p13.13	AC279288.1
CH259-380D1	marmoset	11q25	AC279245.1
CH259-306J15	marmoset	11q25	AC279271.1
CH259-271C3	marmoset	11q25	AC275484.1
CH259-203F16	marmoset	11q25	AC279252.1
CH259-388E5	marmoset	11q25	AC279297.1
CH259-250O22	marmoset	11q25	AC279275.1
CH259-91H7	marmoset	11q25	AC279276.1
CH259-391C21	marmoset	11q25	AC279292.1
CH259-405L7	marmoset	16p13.12	AC279280.1
CH259-145L14	marmoset	16p13.12	AC275476.1
CH259-204P11	marmoset	16p13.12	AC279299.1
CH259-255M7	marmoset	16p13.12	AC279247.1
CH259-319I10	marmoset	16p13.12	AC279284.1
CH259-193K1	marmoset	16p13.12	AC279237.1
CH259-83I15	marmoset	16p13.12	AC279256.1
CH259-434I5	marmoset	16p13.12	AC279239.1
CH259-370O13	marmoset	16p13.12	AC279243.1
CH259-211B21	marmoset	16p13.12	AC279248.1
CH259-384J4	marmoset	16p13.12	AC279294.1
CH259-181M12	marmoset	16p13.12	AC279296.1
CH259-528N8	marmoset	16p13.12	AC279257.1
CH259-334D23	marmoset	16p13.12	AC279240.1
CH259-385M4	marmoset	chr17q25_chr13q12	AC279278.1
CH259-174C20	marmoset	chr17q25_chr13q12	AC279272.1
CH259-294J13	marmoset	chr17q25_chr13q12	AC279255.1
CH259-321A12	marmoset	chr17q25_chr13q12	AC279251.1
CH259-78B10	marmoset	chr17q25_chr13q12	AC279287.1
CH259-46L13	marmoset	chr17q25_chr13q12	AC279290.1
CH259-236M6	marmoset	chrUnknown	AC279291.1
CH259-461C5	marmoset	chrUnknown	AC279269.1
CH259-157F5	marmoset	chrUnknown	AC275459.1
CH259-494K11	marmoset	chrUnknown	AC279282.1
CH259-246G15	marmoset	chr16p13.13	AC279242.1
CH259-364O9	marmoset	chr16p13.13	AC279277.1
CH259-266G1	marmoset	chr16p13.13	AC279262.1
CH259-289D11	marmoset	chr4q12	AC279274.1
CH259-103M8	marmoset	chr10q23.3	AC279286.1
CH259-46I04	marmoset	chr14q24.2	AC279268.1
CH259-272B20	marmoset	chr20p13	AC279244.1
CH259-266A7	marmoset	chr10q23.33	AC279267.1
CH259-205A19	marmoset	chr5q31.2	AC279273.1
CH259-170G3	marmoset	chr3p21.31	AC279285.1
CH259-169N9	marmoset	chr10q25.3	AC279295.1
CH259-155J5	marmoset	chr1q23.3	AC279270.1
CH259-151I16	marmoset	chr17q25_chr13q12	AC279241.1
CH259-148A8	marmoset	chr2p13.2	AC279246.1
CH259-115L6	marmoset	chr20p13	AC279289.1
CH259-082F4	marmoset	chr5q31.2	AC279260.1
CH259-037N4	marmoset	chr9q21.33	AC279293.1
CH259-68F4	marmoset	chr11p15.4	AC279281.1
CH259-288M3	marmoset	chr10q25.3	AC279265.1
CH254-90K9	Squirrel Monkey	chr2q11.2	AC275464.1
CH254-5O3	Squirrel Monkey	chr11q25	AC275463.1
CH254-48O22	Squirrel Monkey	chr16p13	AC275470.1
CH257-515L9	Mouse Lemur	chr16p12.3	AC275479.1
CH257-59J2	Mouse Lemur	chr16p13.11	AC275471.1
CH257-342N4	Mouse Lemur	chr16p13.11	AC275482.1
CH257-7F7	Mouse Lemur	chr16p13.11	AC275465.1
CH250-104D7	Macaque	16p13.12	AC279264.1
CH250-141L18	Macaque	16p13.12	AC194754.7
CH250-186M3	Macaque	16p13.12	AC279258.1

## Sheet: Table S2
Table S2: List of LCR16a positive clones from apes
clone name	primate		Accession	chromosome (GRCH38)
CH276-210E15	Orangutan	Finished	AC206446.3	chr12:21.10-21.25
CH276-484B21	Orangutan	Finished	AC279027.1	chr13:11.40-11.41/chr16:15.72-15.76
CH253-50L14	Orangutan	Working Draft	AC146898	chr13:11.40-11.41/chr16:11.46-11.56
CH253-56E16	Orangutan	Working Draft	AC146952	chr13:19.46-19.56
CH253-130I2	Orangutan	Working Draft	AC145400	chr13:24.94-24.98/chr13:19.41-19.56
CH253-55I24	Orangutan	Working Draft	AC144360	chr13:19.43-19.56/chr13:21.29-21.46
CH253-34L17	Orangutan	Working Draft	AC146844	chr13:19.43-19.56/chr13:21.22-21.27
CH253-43M14	Orangutan	Working Draft	AC144359	chr13:19.54-19.62
CH276-93B11	Orangutan	Finished	AC211923.4	chr13:21.23-21.31
CH253-58H6	Orangutan	Working Draft	AC144879	chr13:21.23-21.31
CH253-28P12	Orangutan	Working Draft	AC144877	chr13:21.29-21.46
CH276-423L2	Orangutan	Finished	AC212374.3	chr13:24.48-24.53/chr13:23.79-23.88
CH253-56A13	Orangutan	Working Draft	AC145295	chr13:24.48-24.53/chr13:23.79-23.88
CH253-184F17	Orangutan	Working Draft	AC145239	chr13:24.42-24.46/chr13:21.21-21.27/chr13:25.53-25.55
CH276-135J17	Orangutan	Finished	AC275847.1	chr13:25.33-25.44
CH276-224N20	Orangutan	Finished	AC278984.1	chr13:25.36-25.51/chr13:25.02-25.04
CH276-223O5	Orangutan	Finished	AC212167.3	chr16:14.58-14.76
CH276-348M20	Orangutan	Finished	AC278900.1	chr16:14.58-14.81
CH276-146A19	Orangutan	Finished	AC279093.1	chr16:14.59-14.81
CH253-184G22	Orangutan	Working Draft	AC145401	chr16:14.59-14.76
CH276-381C14	Orangutan	Finished	AC278992.1	chr16:14.60-14.76
CH276-343H10	Orangutan	Finished	AC279058.1	chr16:14.88-15.10/chr16:11.33-11.35
CH276-361F12	Orangutan	Finished	AC217400.4	chr16:15.16-15.34
CH276-274H18	Orangutan	Finished	AC278892.1	chr16:15.22-15.37
CH253-68M3	Orangutan	Working Draft	AC147576	chr16:15.22-15.37
CH253-60C4	Orangutan	Working Draft	AC144880	chr16:15.23-15.38
CH276-130E1	Orangutan	Finished	AC211879.4	chr16:15.54-15.58/chr11:98.97-99.10
CH276-323M15	Orangutan	Finished	AC206569.4	chr16:15.80-16.32
CH276-147P21	Orangutan	Finished	AC279083.1	chr16:15.80-15.84/chr13:11.40-11.41
CH276-486K10	Orangutan	Finished	AC206001.4	chr16:15.87-16.04
CH276-169A16	Orangutan	Finished	AC278902.1	chr16:16.23-16.29/chr16:14.93-15.10
CH253-24I13	Orangutan	Working Draft	AC144875	chr16:16.71-16.75/chr13:11.40-11.41
CH276-241O5	Orangutan	Finished	AC207090.4	chr16:18.14-18.32
CH276-341F3	Orangutan	Finished	AC215781.3	chr16:18.75-18.88
CH253-266J24	Orangutan	Working Draft	AC144876	chr16:21.95-22.08
CH251-539I12	Chimpanzee	Finished	AC195066.3	chr16:23.41-23.46/chr16:23.08-23.17
CH251-119O17	Chimpanzee	Finished	AC182495.3	chr16:87.69-87.89
CH251-661K7	Chimpanzee	Finished	AC275777.1	chr16:18.11-21.93
CH251-661K7	Chimpanzee	Finished	AC275771.1	chr16:18.11-21.93
CH251-170G13	Chimpanzee	Finished	AC275747.1	chr16:18.11-21.93
CH251-641E6	Chimpanzee	Finished	AC193196.3	chr16:21.31-21.53
CH251-84N16	Chimpanzee	Finished	AC186001.2	chr16:21.84-22.03
CH251-363E13	Chimpanzee	Finished	AC193181.3	chr16:29.24-29.53
CH251-376L15	Chimpanzee	Finished	AC270821.1	chr16:28.88-28.94
CH251-66M12	Chimpanzee	Finished	AC183619.2	chr16:22.48-22.67
CH251-876O23	Chimpanzee	Finished	AC270844.1	chr16:28.46-28.84
CH251-104H24	Chimpanzee	Finished	AC270838.1	chr16:29.63-29.67
CH251-497M24	Chimpanzee	Finished	AC270820.1	chr16:28.95-29.12
CH251-351P24	Chimpanzee	Finished	AC192992.3	chr16:28.88-28.94
CH251-332L16	Chimpanzee	Finished	AC270840.1	chr16:30.31-30.41
CH251-562D15	Chimpanzee	Finished	AC275222.1	chr16:28.88-28.94
CH251-593G6	Chimpanzee	Finished	AC275224.1	chr16:28.81-28.84
CH251-61I23	Chimpanzee	Finished	AC270826.1	chr16:30.09-30.34
RP43-175I2	Chimpanzee	Working Draft	AC097264	chr17:44.64-44.74
RP43-119N13	Chimpanzee	Working Draft	AC097265	chr16:69.83-70.0
RP43-43O8	Chimpanzee	Working Draft	AC097268	chr16:14.62-15.10
RP43-54O15	Chimpanzee	Working Draft	AC097330	chr16:74.14-74.32
CH251-160D4	Chimpanzee	Working Draft	AC148537	chr16:18.08-21.64
CH251-167M3	Chimpanzee	Working Draft	AC148538	chr16:70.12-70.27
RP43-94I7	Chimpanzee	Working Draft	AC148839	chr16:31.53-31.64
CH251-109A21	Chimpanzee	Working Draft	AC148882	chr16:15.30-15.37/chr16:15.90-15.91
RP43-45G20	Chimpanzee	Working Draft	AC149436	chr16:2.55-2.82
RP43-11J15	Chimpanzee	Working Draft	AC154112	chr16:2.09-2.19
RP43-35B16	Chimpanzee	Working Draft	AC097271	chr16:69.96-70.18
RP43-156C10	Chimpanzee	Working Draft	AC097327	chr7:65.52-65.69/chr7:63.52-63.56
RP43-89O4	Chimpanzee	Working Draft	AC097333	chr16:11.98-11.91
CH251-91L6	Chimpanzee	Working Draft	AC148838	chr7:65.11-65.20
CH251-13L08	Chimpanzee	Finished	AC279043.1	chr16:35.13-35.34
CH251-167A19	Chimpanzee	Finished	AC278886.1	chr16:14.62-15.10
CH251-184O10	Chimpanzee	Finished	AC279039.1	chr16:14.62-15.10
CH251-191L21	Chimpanzee	Finished	AC279050.1	chr16:16.23-16.45
CH251-1N12	Chimpanzee	Finished	AC278909.1	chr16:14.62-15.10
CH251-249A20	Chimpanzee	Finished	AC279060.1	chr16:11.87-12.03
CH251-2H2	Chimpanzee	Finished	AC278899.1	chr16:14.62-15.10
CH251-331E2	Chimpanzee	Finished	AC278923.1	chr16:15.22-15.38
CH251-501O22	Chimpanzee	Finished	AC278972.1	chr16:15.19-15.38
CH251-570O22	Chimpanzee	Finished	AC278947.1	chr16:28.69-28.76/chr16:28.94-29.03
CH277-72E14	Gorilla	Finished	AC239382.3	chr16:18.3-18.48
CH255-200F13	Gorilla	Working Draft	AC144462.2	chr16:15.3-15.5
CH255-68B22	Gorilla	Working Draft	AC145354.2	chr16:15.8-15.96
CH277-191K12	Gorilla	Finished	AC239359.3	chr16:15.98-16.0/chr11:12.1-1215
CH255-8M6	Gorilla	Working Draft	AC145356.3	chr16:16.0-16.39/chr11:12.1-12.16
CH255-120J14	Gorilla	Working Draft	AC144881.4	chr16:19.9-22.0
CH255-284H8	Gorilla	Working Draft	AC145242.2	chr16:21.25-21.45
CH277-211C13	Gorilla	Finished	AC241451.3	chr16:21.29-21.42
CH255-276J2	Gorilla	Working Draft	AC145403.2	chr16:21.73-22.00
CH277-319B9	Gorilla	Finished	AC240808.2	chr16:22.47-22.65
CH255-175N3	Gorilla	Working Draft	AC145240.3	chr16:23.28-23.46
CH255-117N9	Gorilla	Working Draft	AC145025.4	chr16:27.26-27.21
CH277-100A8	Gorilla	Finished	AC241248.2	chr16:28.25-28.44
CH277-174I23	Gorilla	Finished	AC239280.2	chr16:28.32-28.50
CH277-145B18	Gorilla	Finished	AC239356.2	chr16:28.32-28.59
CH277-345E20	Gorilla	Finished	AC241470.3	chr16:29.46-29.60
CH277-206A9	Gorilla	Finished	AC239282.3	chr16:30.08-30.27
CH255-37G18	Gorilla	Working Draft	AC145353.2	chr16:74.37-74.5
CTD-2547E10	human	Finished	AC008740.7	chr16:21.3-21.5
RP11-252A24	human	Finished	AC009053.7	chr16:74.3-74.4
RP11-82O18	human	Finished	AC009167.9	chr16:14.6-15.4
RP11-666O2	human	Finished	AC020765.8	chr16:28.5-28.8
RP11-231C14	human	Finished	AC025279.6	chr16:29.0-29.6
RP11-645C24	human	Finished	AC092375.4	chr16:21.7-21.9
RP11-368J21	human	Finished	AC106788.3	chr16:22.4-22.6
CTB-134H23	human	Finished	AC112166.3	chr16:28.9-29.1
RP11-1212A22	human	Finished	AC126755.3	chr16:18.0-18.7
RP11-719K4	human	Finished	AC136443.3	chr16:14.6-15.4
RP11-72I8	human	Finished	AC137803.2	chr16:14.6-15.4
RP11-435I10	human	Finished	AC138894.2	chr16:28.3-28.4
RP11-57A19	human	Finished	AC138904.3	chr16:28.3-28.4
RP11-680G24	human	Finished	AC138932.4	chr16:14.6-15.4
RP11-958N24	human	Finished	AC138969.2	chr16:16.1-16.5
RP11-1348G14	human	Finished	AC145285.2	chr16:28.5-28.8
RP11-345J4	human	Finished	AC133555	chr16:29.0-29.6
RP11-347C12	human	Finished	AC106782.5	chr16:30.1-30.3
RP11-677O4	human	Finished	AP001120	chr18:11.6-11.8
RP11-419C5	human	Finished	AC026468.7	chr16:69.8-70.0
CH17-32G2	human	Finished	AC243753.3	chr16:14.6-15.4
CH17-56E8	human	Finished	AC243915.4	chr16:14.6-15.4
CH17-298H2	human	Finished	AC243743.3	chr16:14.6-15.4
CH17-204L16	human	Finished	AC243651.3	chr16:14.6-15.4
CH17-401B8	human	Finished	AC243791.3	chr16:14.6-15.4
CH17-262H22	human	Finished	AC245049.4	chr16:14.6-15.4
CH17-311D9	human	Finished	AC243733.3	chr16:14.6-15.4

## Sheet: Table S3
Table S3: Sequence contigs generated using large-insert BAC clones
Primate	chromosome (GRCh38)	GRCh38 coordinate	Primate assembly coordinate	clone name	point one	point two	contig size
marmoset	11q25	chr11:134089171-134426493	chr11:32335008-32863358 (caljac3)	CH259-281P3	1	193610	574307
				CH259-40E8	144419	342428
				CH259-120B21	266995	455728
				CH259-131N24	378090	574307
marmoset	11q14.3-q21	chr11:92975146-93322890	chr11:44486693-44904873 (caljac3)	CH259-463I10	1	189496	460931
				CH259-31C12	179347	366691
				CH259-370J19	256274	460931
marmoset	Xp11.22	chrX:50779754-51164122	chrX:49126719-49465097 (caljac3)	CH259-135C4	1	191314	364964
				CH259-177K12	112140	329023
				CH259-282N4	145698	364964
marmoset	20p11.23	chr20:19699339-20204283	chr5:25298755-25822951 (caljac3)	CH259-465C23	1	198624	531523
				CH259-437F11	123922	326440
				CH259-209H22	153666	361986
				CH259-150J6	340571	531523
marmoset	4q32.1	chr4:159791801-160080801	chr3:31927120-32267354 (caljac3)	CH259-128E05
				CH259-211A21	1	188334	332949
				CH259-99L9	134374	332949
marmoset	1q23.1	chr1:158017576-158422332	chr18:11908635-12208130 (caljac3)	CH259-373M7	1	167024	380936
				CH259-84B10	90652	280717
				CH259-458D18	219690	380936
marmoset	16p13.13	chr16:11004853-11779969	chr12:15386339-16127159 (caljac3)	CH259-239O23	1	173971
				CH259-327A13	147080	351041
				CH259-185B4	305623	473442	741367
				CH259-21L22	1	247652
				CH259-122F12	173570	421213
marmoset	Unknown	chr11:134773518-135077743	chr11:33462967-33903907 (caljac3)	CH259-380D1	402826	588283
	11q25			CH259-306J15	282051	468561
				CH259-271C3	160515	364758	588270
				CH259-203F16	124748	329810
				CH259-388E5	1	168585
				CH259-250O22
marmoset	16p13.12	chr16:14561034-14694625	chr12:11955967-12624806 (caljac3)	CH259-405L7	1	164727
				CH259-145L14	3542	198612
				CH259-204P11	102921	295413
				CH259-255M7	175897	388712
				CH259-319I10	329521	558350	558350
				CH259-193K1	1	181030
				CH259-83I15	177312	358341
				CH259-434I5	250723	416988	416988
				CH259-370O13	1	188561	250557
				CH259-211B21	144980	206976
marmoset	chr17q25_chr13q12	chr17:82916308, chr13:19782908	chr5:132156628-133107347 (caljac3)	CH259-385M4	1	185751	908939
				CH259-174C20	77105	266612
				CH259-294J13	277331	454567
				CH259-321A12	412715	620583
				CH259-78B10	613743	799111
				CH259-46L13	698368	908939
marmoset	Unknown chromosome	chrUkn	chrUkn	CH259-236M6	397535	583633	583633
				CH259-461C5	291398	455078
				CH259-157F5	161601	333658
				CH259-494K11	1	183657
marmoset	chr16p13.13	chr16:10374058-10696707	chr12:10742044-11134986 (caljac3)	CH259-246G15	1	196697	396153
				CH259-364O9	179416	396153
				CH259-266G1	205852	396153
chimpanzee	16p13.12	chr16:14662753-15595746	chr16:14984620-15553713 (panTro6)	CH251-2H2	1	192536	489625
				CH251-184O10	135464	301082
				CH251-1N12	299263	489625
macaque	16p13.12	chr16:14543720-15464598	chr20:14526861-15031587 (rheMac10)	CH250-104D7	1	165268
				CH250-141L18	149786	188067	313632
				CH250-186M3	1	38296
human	16p13.12	chr16:14427144-15515980		CTD-2502C11	1	173943	1173973
				CH17-32G2	113123	302256
				CH17-56E8	200207	406068
				CH17-298H2	346470	557670
				CH17-204L16	452182	665564
				CH17-401B8	564076	763897
				CH17-262H22	732678	965792
				CH17-311D9	965083	1173973
Mouse Lemur	16p13.11	chr16:14970224-15533516	KQ056093v1:1281349-1614429 (micMur2)	CH257-59J2	-	-	-
			KQ056375v1:1642497-1847472 (micMur2)	CH257-342N4	-	-	-
			KQ052982v1:514510-824296 (micMur2)	CH257-7F7	-	-	-
Squirrel Monkey	chr16p13	chr16:14651637-15059138	JH378135:21551736-21785818 (saiBol1)	CH254-48O22	-	-	-
- non-overlapping contigs

## Sheet: Table S4
Table S4: Characteristics of LCR16a-associated duplications
Species Identified	HSA Location	Duplicon	Genes	RefSeq Gene
Primates/Prosimian	chr16:14711689-14726338	LCR16a	NPIP	Nuclear pore complex interacting protein
Marmoset/Orangutan	chr16:11527314-11548048	LCR16a-001	LITAF	Lipopolysaccharide induced TNF factor, DNA-binding protein and can mediate TNF-alpha expression an inflammatory mediator
			RMI2	RecQ mediated genome instability 2, a role in homologous recombination-dependent DNA repair and is essential for genome stability
Marmoset/Orangutan	chr16:11320235-11452411	LCR16a-002	CTD-3088G3
	chr4:155451842-155466390	LCR16a-003	MTRNR2L
Primates	chr9:33565330-33577380	LCR16a-004	ANKRD18B	Ankyrin repeat domain 18B-suspected core duplicon
			REXO1	RNA exonuclease 1 homolog
Marmoset	chr11:134239610-134264044	LCR16a-005	VPS26B	VPS26, retromer complex component B
			THYN1	Thymocyte nuclear protein 1, may be involved in the induction of apoptosis
			ACAD8	acyl-CoA dehydrogenase family member 8, catalyze the dehydrogenation of acyl-CoA derivatives in the metabolism of fatty acids or branch chained amino acids
Marmoset	sequence deleted in GRCh38/rheMac2	LCR16a-006	.
Marmoset	chr11:93073398-93231243	LCR16a-007	SLC36A4	Solute carrier family 36 member 4, high-affinity/low-capacity non-proton-coupled amino acid transporter
Marmoset	chr5:44198170-44232854	LCR16a-008	.
Primates	chr16:14965442-15044835	LCR16a-009	PDXDC1	Pyridoxal dependent decarboxylase domain containing 1
Primates	chr16:15387600-15416537	LCR16a-010	MPV17L	Mitochondrial inner membrane protein like
Marmoset/Gorilla	chr16:14681632-14616125	LCR16a-011	PARN	poly(A)-specific ribonuclease, silencing of certain maternal mRNAs during oocyte maturation and early embryonic development, as well as in nonsense-mediated decay (NMD) of mRNAs that contain premature stop codons
			PLA2G10	phospholipase A2, catalyzes the formation of a calcium-dependent enzyme hydrolyzes glycerophospholipids to produce free fatty acids and lysophospholipids
			BFAR	bifunctional apoptosis regulator
Primates	chr1:148977612-148980624	LCR16a-012	PDE4DIP	phosphodiesterase 4D interacting protein, anchor phosphodiesterase 4D to the Golgi/centrosome region of the cell
Marmoset	chr4:159922673-159998958	LCR16a-013	.
Marmoset/Pan specific deletion	chr4:160014227-160069758	LCR16a-014	.
Marmoset	chr20:19864676-20010962	LCR16a-015	RIN2	Regulation of Rab5-mediated early endocytosis
Marmoset	chr20:20016850-20035552	LCR16a-016	NAA20	N(alpha)-acetyltransferase 20
			CRNKL1	Crooked neck pre-mRNA splicing factor 1, Implicated in cell cycle progression and pre-mRNA splicing
Marmoset	chr16:10666581-10697471	LCR16a-017	TEKT5	Tektin 5
Marmoset	chr3:150318404-150342624	LCR16a-018	LINC01214	Long intergenic non-protein coding RNA 1214
Marmoset	chr2:132835355-132908086	LCR16a-019	NCKAP5	NCK associated protein 5
Primates	chr16:15062396-15097775	LCR16a-20	RRN3	rDNA-binding RNA polymerase I transcriptional factor
African Ape	chr16:16215114-16353400	LCR16a-21	NOMO	NODAL modulator, identified as part of a protein complex that participates in the Nodal signaling pathway during vertebrate development
Great Ape	chr16:18073544-18143135	LCR16a-22	.
Great Ape	chr16:15231510-15259929	LCR16a-23	.
Great Ape	chr16:2097417-2120970	LCR16a-24	PKD1	Polycystin 1, transient receptor potential channel interacting, a regulator of calcium permeable cation channels and intracellular calcium homoeostasis and plays a role in role in renal tubular development
African Ape/Prosimian	chr16:20411068-20501378	LCR16a-25	ACSM2A, ACSM5	Acyl-CoA synthetase medium chain family member 2A, encodes a mitochondrial acyl-coenzyme A synthetase that is specific for medium chain fatty acids. The enzyme catalyzes fatty acid activation and participates in the glycine conjugation pathway in the detoxification of xenobiotics such as benzoate and ibuprofen
Marmoset	chr11:924494-962797	LCR16a-26	AP2A2	Adaptor related protein complex 2 subunit alpha 2
Marmoset	chr8:50623663-50639745	LCR16a-27	SNTG1	Syntrophin gamma 1, this protein plays a role in mediating gamma-enolase trafficking to the plasma membrane and in enhancing its neurotrophic activity
Primates	chr2:131413670-131429679	LCR16a-28	LINC01120

## Sheet: Table S5
Table S5: dNdS ratio analysis (synonymous/nonsynonymous) for individual NPIP exons
Table A: dNdS ratios for NPIP ex1 among primate finished BAC clones														Table B: dNdS ratios for NPIP ex1 among primate working draft assemblies
	Ka		Ks		dNdS	Ka-Ks	Standard Error								Ka		Ks		dNdS	Ka-Ks	Standard Error
	dN	SE	dS	SE	dN/dS	dN-dS	SE	Z-value	p-value						dN	SE	dS	SE	dN/dS	dN-dS	SE	Z-value	p-value
GGO-GGO	0.0184	0.0114	0.0286	0.0379	0.643357	-0.0102	0.0392	-0.260204	NS					GGO-GGO	0.0167	0.012	0.0337	0.0327	0.495549	-0.0171	0.0367	-0.46594	NS
PTR-PTR	0.0438	0.0205	0.0077	0.0079	5.68831	0.0362	0.0216	1.67593	0.046					PTR-PTR	0.0438	0.02	0.0077	0.0082	5.68831	0.0362	0.0217	1.6682	0.047
HSA-HSA	0.0043	0.0043	0	0		0.0043	0.0043	1	NS					HSA-HSA	0.0043	0.0044	0	0		0.0043	0.0042		NS
GGO-PTR	0.0343	0.0135	0.0232	0.0259	1.47845	0.0111	0.0301	0.368771	NS					GGO-PTR	0.0341	0.0141	0.0232	0.019	1.46983	0.0108	0.0258	0.418605	NS
GGO-HSA	0.0121	0.0067	0.0192	0.026	0.630208	-0.0071	0.0264	-0.268939	NS					GGO-HSA	0.012	0.0075	0.0192	0.019	0.625	-0.0072	0.0215	-0.334884	NS
HSA-PTR	0.0279	0.0116	0.0039	0.0042	7.15385	0.024	0.0128	1.875	0.03					HSA-PTR	0.0279	0.0119	0.0039	0.004	7.15385	0.024	0.0126	1.90476	0.028
(*Finished BAC clones n=40)			(NS = Not Significant)											(*Working Draft BAC clones n=43)				(NS = Not Significant)
Table C: dNdS ratios for NPIP ex2 among primate finished BAC clones														Table D: dNdS ratios for NPIP ex2 among primate working draft assemblies
	Ka		Ks		dNdS	Ka-Ks	Standard Error								Ka		Ks		dNdS	Ka-Ks	Standard Error
	dN	SE	dS	SE	dN/dS	dN-dS	SE	Z-value	p-value						dN	SE	dS	SE	dN/dS	dN-dS	SE	Z-value	p-value
CJA-CJA	0.0089	0.0064	0.0181	0.019	0.491713	-0.011	0.0196	-0.561224	NS					CJA-CJA	0.0089	0.0062	0.0181	0.0199	0.491713	-0.011	0.0195	-0.564103	NS
OWM-OWM	0.0114	0.0117	0	0		0.0114	0.0114	1	NS					OWM-OWM	0.0114	0.0114	0	0		0.0114	0.0117	0.974359	NS
HKL-HKL	0.019	0.0108	0.0361	0.0319	0.526316	-0.017	0.0272	-0.625	NS					HKL-HKL	0.0192	0.0112	0.0358	0.0298	0.536313	-0.0167	0.0264	-0.632576	NS
PPY-PPY	0.044	0.0127	0.0509	0.0273	0.86444	-0.0061	0.0242	-0.252066	NS					PPY-PPY	0.0169	0.0091	0.0228	0.0191	0.741228	-0.0057	0.0169	-0.337278	NS
GGO-GGO	0.1329	0.034	0.024	0.0178	5.5375	0.1163	0.051	2.28039	0.011					GGO-GGO	0.1585	0.0363	0.0522	0.0262	3.0364	0.1146	0.0407	2.81572	0.002
PTR-PTR	0.1699	0.0417	0.0394	0.0203	4.31218	0.1305	0.0474	2.75316	0.002					PTR-PTR	0.1572	0.033	0.0434	0.0196	3.62212	0.1138	0.0349	3.26074	0.0005
HSA-HSA	0.1911	0.0402	0.0419	0.0225	4.56086	0.1492	0.0501	2.97804	0.001					HSA-HSA	0.2018	0.0395	0.045	0.0226	4.48444	0.1568	0.0481	3.25988	0.0005
CJA-OWM	0.4158	0.0827	0.3295	0.126	1.26191	0.0863	0.1495	0.577258	NS					CJA-OWM	0.3934	0.0804	0.326	0.1286	1.20675	0.0675	0.1465	0.460751	NS
HKL-OWM	0.0948	0.0287	0.0531	0.0384	1.78531	0.0417	0.0416	1.0024	NS					HKL-OWM	0.0844	0.0286	0.053	0.0386	1.59245	0.0314	0.0397	0.790932	NS
PPY-OWM	0.1017	0.0285	0.0514	0.0321	1.9786	0.0502	0.0397	1.26448	NS					PPY-OWM	0.0809	0.0281	0.0666	0.0452	1.21471	0.0143	0.0419	0.341289	NS
GGO-OWM	0.3905	0.0771	0.035	0.0327	11.1571	0.3556	0.1142	3.11384	0.0009					GGO-OWM	0.3866	0.0743	0.0528	0.0265	7.32197	0.3338	0.0777	4.29601	8.69498e-06
PTR-OWM	0.4606	0.0954	0.0499	0.029	9.23046	0.4107	0.0992	4.14012	1.73561e-05					PTR-OWM	0.3872	0.0744	0.0363	0.0178	10.6667	0.3509	0.0779	4.50449	3.32658e-06
HSA-OWM	0.4477	0.0879	0.0404	0.0277	11.0817	0.4072	0.1056	3.85606	5.76145e-05					HSA-OWM	0.4248	0.0809	0.0417	0.0248	10.1871	0.3831	0.0944	4.05826	2.47196e-05
(*Finished BAC clones n=79)				(NS = Not Significant)										(*Working Draft BAC clones n=72)					(NS = Not Significant)
Table E: dNdS ratios for NPIP ex3 among primate finished BAC clones														Table F: dNdS ratios for NPIP ex3 among primate working draft assemblies
	Ka		Ks		dNdS	Ka-Ks	Standard Error								Ka		Ks		dNdS	Ka-Ks	Standard Error
	dN	SE	dS	SE	dN/dS	dN-dS	SE	Z-value	p-value						dN	SE	dS	SE	dN/dS	dN-dS	SE	Z-value	p-value
OWM-OWM	0	0	0.0293	0.0369		-0.0293	0.0359	-0.816156	NS					OWM-OWM	0	0	0.0286	0.0355		-0.0286	0.0362	-0.790055	NS
HKL-HKL	0.0419	0.0228	0	0		0.0419	0.023	1.82174	0.03					HKL-HKL	0.0405	0.0229	0	0		0.0405	0.0224	1.80804	0.035
PPY-PPY	0.0505	0.0138	0.0388	0.0189	1.30155	0.0117	0.0204	0.573529	NS					PPY-PPY	0.0213	0.0101	0.0666	0.0421	0.31982	-0.0453	0.0457	-0.991247	NS
GGO-GGO	0.0438	0.0228	0.0262	0.024	1.67176	0.0238	0.031	0.767742	NS					GGO-GGO	0.0536	0.0214	0.0335	0.023	1.6	0.014	0.0238	0.588235	NS
PTR-PTR	0.0379	0.0163	0.0484	0.0358	0.783058	-0.0124	0.0301	-0.41196	NS					PTR-PTR	0.0625	0.0227	0.044	0.025	1.42045	0.0199	0.027	0.737037	NS
HSA-HSA	0.0449	0.0167	0	0	7.12698	0.0259	0.0158	1.63924	0.05					HSA-HSA	0.0597	0.022	0.0063	0.0064	9.47619	0.0366	0.0184	1.98913	0.02
HKL-OWM	0.08	0.0348	0.074	0.0527	1.08108	0.006	0.0584	0.10274	NS					HKL-OWM	0.0773	0.0337	0.0719	0.054	1.0751	0.0054	0.0561	0.0962567	NS
PPY-OWM	0.0862	0.0318	0.0938	0.0565	0.918977	-0.0076	0.0611	-0.124386	NS					PPY-OWM	0.0613	0.029	0.1165	0.0631	0.52618	-0.0551	0.0694	-0.793948	NS
GGO-OWM	0.1711	0.0519	0.2607	0.1296	0.65631	-0.0896	0.148	-0.605405	NS					GGO-OWM	0.1838	0.0502	0.2595	0.1227	0.708285	-0.0757	0.1368	-0.553363	NS
PTR-OWM	0.1614	0.0497	0.2863	0.1374	0.563744	-0.1249	0.1486	-0.840511	NS					PTR-OWM	0.1839	0.0509	0.2622	0.1234	0.701373	-0.0783	0.1369	-0.57195	NS
HSA-OWM	0.1714	0.049	0.2468	0.1287	0.694489	-0.0753	0.1436	-0.524373	NS					HSA-OWM	0.1974	0.0537	0.2472	0.1203	0.798544	-0.0498	0.136	-0.366176	NS
(*Finished BAC clones n=70)				(NS = Not Significant)										(*Working Draft BAC clones n=64)					(NS = Not Significant)
Table G: dNdS ratios for NPIP ex4 among primate finished BAC clones														Table H: dNdS ratios for NPIP ex4 among primate working draft assemblies
	Ka		Ks		dNdS	Ka-Ks	Standard Error								Ka		Ks		dNdS	Ka-Ks	Standard Error
	dN	SE	dS	SE	dN/dS	dN-dS	SE	Z-value	p-value						dN	SE	dS	SE	dN/dS	dN-dS	SE	Z-value	p-value
OWM-OWM	0.0105	0.0104	0	0		0.0105	0.0105	1	NS					OWM-OWM	0.0105	0.0107	0	0		0.0105	0.0109	0.963303	NS
HKL-HKL	0.0878	0.0284	0.038	0.0245	2.31053	0.0498	0.0325	1.53231	NS					HKL-HKL	0.0878	0.0287	0.038	0.0246	2.31053	0.0498	0.0319	1.56113	NS
PPY-PPY	0.0898	0.019	0.0705	0.0317	1.27376	0.0193	0.0358	0.539106	NS					PPY-PPY	0.0569	0.0155	0.0264	0.0143	2.1553	0.0399	0.0203	1.96552	0.02
GGO-GGO	0.0912	0.0206	0.0666	0.0376	1.36937	0.0247	0.0418	0.590909	NS					GGO-GGO	0.1057	0.0196	0.0735	0.0397	1.4381	0.0322	0.0439	0.733485	NS
PTR-PTR	0.0811	0.0147	0.0317	0.0149	2.55836	0.0494	0.0186	2.65591	0.003					PTR-PTR	0.1101	0.0192	0.0684	0.0266	1.60965	0.0417	0.0281	1.48399	NS
HSA-HSA	0.0603	0.0159	0.062	0.0304	0.972581	-0.0017	0.0367	-0.0463215	NS					HSA-HSA	0.0603	0.016	0.062	0.0299	0.972581	-0.0017	0.0349	-0.0487106	NS
HKL-OWM	0.1228	0.0339	0.0582	0.0322	2.10997	0.0646	0.0396	1.63131	0.05					HKL-OWM	0.1228	0.0355	0.0582	0.032	2.10997	0.0646	0.0401	1.61097	0.05
PPY-OWM	0.1103	0.0289	0.0737	0.0326	1.49661	0.0366	0.0391	0.936061	NS					PPY-OWM	0.1414	0.0417	0.0613	0.0366	2.30669	0.0801	0.0423	1.89362	0.029
GGO-OWM	0.3027	0.0605	0.1961	0.0822	1.5436	0.1066	0.0875	1.21829	NS					GGO-OWM	0.2928	0.0572	0.1913	0.0794	1.53058	0.1015	0.0849	1.19552	NS
PTR-OWM	0.3194	0.069	0.1429	0.0603	2.23513	0.1765	0.0716	2.46508	0.006					PTR-OWM	0.277	0.0566	0.151	0.0625	1.83444	0.1261	0.0724	1.74171	0.04
HSA-OWM	0.2732	0.0593	0.1601	0.0653	1.70643	0.1131	0.0724	1.56215	0.059					HSA-OWM	0.2732	0.0612	0.1601	0.0648	1.70643	0.1131	0.0739	1.53045	0.06
(*Finished BAC clones n=68)				(NS = Not Significant)										(*Working Draft BAC clones n=59)					(NS = Not Significant)
Table I: dNdS ratios for NPIP ex5 among primate finished BAC clones														Table J: dNdS ratios for NPIP ex5 among primate working draft assemblies
	Ka		Ks		dNdS	Ka-Ks	Standard Error								Ka		Ks		dNdS	Ka-Ks	Standard Error
	dN	SE	dS	SE	dN/dS	dN-dS	SE	Z-value	p-value						dN	SE	dS	SE	dN/dS	dN-dS	SE	Z-value	p-value
OWM-OWM	0.0268	0.0189	n/c	0		0	0	-	-					OWM-OWM	0.0268	0.0197	n/c	0		0	0	-	-
HKL-HKL	0.0076	0.008	0.0414	0.0336	0.183575	-0.0338	0.0324	-1.04321	NS					HKL-HKL	0.0076	0.0082	0.0414	0.0333	0.183575	-0.0338	0.0333	-1.01502	NS
PPY-PPY	0.0116	0.0075	0.0323	0.0249	0.359133	-0.0206	0.0251	-0.820717	NS					PPY-PPY	0.005	0.0054	0.029	0.0211	0.172414	-0.0258	0.0208	-1.24038	NS
GGO-GGO	0	0	0	0		0	0	-	-					GGO-GGO	0.0099	0.0059	0.008	0.0064	1.2375	0.0019	0.007	0.271429	NS
PTR-PTR	0.0172	0.008	0.0181	0.0117	0.950276	-0.0042	0.0131	-0.320611	NS					PTR-PTR	0.0285	0.0134	0.0305	0.0179	0.934426	-0.0045	0.0192	-0.234375	NS
HSA-HSA	0.0314	0.0144	0.0343	0.0264	0.915452	-0.0029	0.0313	-0.0926518	NS					HSA-HSA	0.0314	0.0149	0.0343	0.0256	0.915452	-0.0029	0.0326	-0.0889571	NS
HKL-OWM	0.1398	0.0508	0.2146	0.1252	0.651445	-0.0748	0.1398	-0.53505	NS					HKL-OWM	0.1398	0.0496	0.2146	0.1283	0.651445	-0.0748	0.1338	-0.559043	NS
PPY-OWM	0.1441	0.0504	0.2062	0.1226	0.698836	-0.062	0.1368	-0.453216	NS					PPY-OWM	0.1394	0.0495	0.2301	0.1327	0.605824	-0.0907	0.1366	-0.663982	NS
GGO-OWM	0.094	0.035	0.2538	0.1948	0.37037	-0.1597	0.1894	-0.843189	NS					GGO-OWM	0.0977	0.0345	0.252	0.1922	0.387698	-0.1543	0.1852	-0.833153	NS
PTR-OWM	0.0999	0.0327	0.2484	0.1933	0.402174	-0.1485	0.1891	-0.785299	NS					PTR-OWM	0.1046	0.0332	0.2464	0.1852	0.424513	-0.1418	0.182	-0.779121	NS
HSA-OWM	0.118	0.0348	0.2526	0.1906	0.467142	-0.1346	0.1843	-0.730331	NS					HSA-OWM	0.118	0.0344	0.2526	0.1849	0.467142	-0.1346	0.1813	-0.742416	NS
(*Finished BAC clones n=63)				(NS = Not Significant)										(*Working Draft BAC clones n=58)					(NS = Not Significant)
Table K: dNdS ratios for NPIP ex6 among primate finished BAC clones														Table L: dNdS ratios for NPIP ex6 among primate working draft assemblies
	Ka		Ks		dNdS	Ka-Ks	Standard Error								Ka		Ks		dNdS	Ka-Ks	Standard Error
	dN	SE	dS	SE	dN/dS	dN-dS	SE	Z-value	p-value						dN	SE	dS	SE	dN/dS	dN-dS	SE	Z-value	p-value
OWM-OWM	0.0244	0.0258	0	0		0.0244	0.0252	-	-					OWM-OWM	0.0244	0.0257	0	0		0.0244	0.0255	-	-
HKL-HKL	0.1009	0.0407	0.0473	0.0421	2.13319	0.0423	0.0529	0.799622	NS					HKL-HKL	0.1009	0.0402	0.0473	0.0426		0.0423	0.0547	0.773309	NS
PPY-PPY	0.1165	0.0319	0	0		0.1165	0.0322	-	-					PPY-PPY	0.0739	0.0228	0	0		0.0739	0.0227	-	-
GGO-GGO	0	0	0	0		0	0	-	-					GGO-GGO	0.03	0.0149	0.0084	0.0097	3.57143	0.0216	0.015	1.44	NS
PTR-PTR	0.063	0.0202	0.0286	0.0303	2.2028	0.0294	0.0342	0.859649	NS					PTR-PTR	0.0739	0.0296	0.0489	0.0392	1.51125	0.0214	0.0432	0.49537	NS
HSA-HSA	0.0514	0.0271	0.0169	0.0202	3.04142	0.0345	0.0357	0.966387	NS					HSA-HSA	0.0514	0.0271	0.0169	0.021	3.04142	0.0345	0.0351	0.982906	NS
HKL-OWM	0.2434	0.0876	0.0253	0.0243	9.62055	0.2391	0.1047	2.28367	0.01					HKL-OWM	0.2434	0.0872	0.0253	0.0235	9.62055	0.2391	0.1014	2.35799	0.009
PPY-OWM	0.2285	0.0807	0	0		0.2715	0.1019	-	-					PPY-OWM	0.2166	0.0774	0	0		0.2608	0.0966	-	-
GGO-OWM	0.3567	0.1485	0.0499	0.0582	7.1483	0.3068	0.1338	2.29297	0.01					GGO-OWM	0.3511	0.1452	0.0547	0.0618	6.41865	0.2964	0.1316	2.25228	0.01
PTR-OWM	0.3403	0.1369	0.0629	0.0642	5.41017	0.2774	0.1203	2.3059	0.01					PTR-OWM	0.3358	0.1326	0.059	0.0666	5.69153	0.2768	0.1211	2.28571	0.01
HSA-OWM	0.3054	0.1263	0.0663	0.0596	4.60633	0.239	0.1127	2.12067	0.016					HSA-OWM	0.3054	0.1308	0.0663	0.0618	4.60633	0.239	0.1138	2.10018	0.017
(*Finished BAC clones n=64)				(NS = Not Significant)										(*Working Draft BAC clones n=60)					(NS = Not Significant)
Table M: dNdS ratios for NPIP ex7 among primate finished BAC clones														Table N: dNdS ratios for NPIP ex7 among primate working draft assemblies
	Ka		Ks		dNdS	Ka-Ks	Standard Error								Ka		Ks		dNdS	Ka-Ks	Standard Error
	dN	SE	dS	SE	dN/dS	dN-dS	SE	Z-value	p-value						dN	SE	dS	SE	dN/dS	dN-dS	SE	Z-value	p-value
OWM-OWM	0.04	0.0443	0	0		0.04	0.0424	-	-					OWM-OWM	0.04	0.044	0	0		0.04	0.0439	-	-
HKL-HKL	0.0887	0.0543	0	0		0.0887	0.0535	-	-					HKL-HKL	0.0887	0.0542	0	0		0.0887	0.0543	-	-
PPY-PPY	0.0416	0.0286	0.043	0.0385	0.967442	-0.0014	0.0514	-0.0272374	NS					PPY-PPY	0.0324	0.0199	0	0		0.0324	0.0201	-	-
GGO-GGO	0	0	0	0		0	0	-	-					GGO-GGO	0.0062	0.0069	0	0		0.0062	0.0068	-	-
PTR-PTR	0.0429	0.0314	0	0		0.0429	0.0318	-	-					PTR-PTR	0.0359	0.0209	0	0		0.0359	0.0208	-	-
HSA-HSA	0.0559	0.0324	0	0		0.0559	0.0317	-	-					HSA-HSA	0.0559	0.0317	0	0		0.0559	0.0321	-	-
HKL-OWM	0.2422	0.0939	0.0434	0.063	5.58065	0.1988	0.0797	2.49435	0.006					HKL-OWM	0.2422	0.0937	0.0434	0.0613	5.58065	0.1988	0.0808	2.4604	0.006
PPY-OWM	0.2138	0.0901	0.0442	0.0532	4.8371	0.1696	0.0797	2.12798	0.016					PPY-OWM	0.2165	0.0929	0.0433	0.061	5	0.1732	0.0776	2.23196	0.012
GGO-OWM	0.1977	0.1191	0	0		0.1977	0.1122	-	-					GGO-OWM	0.1961	0.12	0	0		0.1961	0.1129	-	-
PTR-OWM	0.2472	0.1377	0	0		0.2472	0.1323	-	-					PTR-OWM	0.2092	0.1237	0	0		0.2092	0.1184	-	-
HSA-OWM	0.1995	0.1108	0	0		0.1995	0.1068	-	-					HSA-OWM	0.1995	0.114	0	0		0.1995	0.1109	-	-
(*Finished BAC clones n=64)				(NS = Not Significant)										(*Working Draft BAC clones n=57)					(NS = Not Significant)
Table O: dNdS ratios for NPIP ex7.1 among primate finished BAC clones														Table P: dNdS ratios for NPIP ex7.1 among primate working draft assemblies
	Ka		Ks		dNdS	Ka-Ks	Standard Error								Ka		Ks		dNdS	Ka-Ks	Standard Error
	dN	SE	dS	SE	dN/dS	dN-dS	SE	Z-value	p-value						dN	SE	dS	SE	dN/dS	dN-dS	SE	Z-value	p-value
CJA-CJA	0.0334	0.0225	0	0		0.0334	0.0225	-	-					CJA-CJA	0.0334	0.0222	0	0		0.0092	0.0091	-	-
OWM-OWM	0.043	0.0321	0	0		0.043	0.0321	-	-					OWM-OWM	0.043	0.0316	0	0		0.043	0.0308	-	-
HKL-HKL	0.0418	0.0238	0.0292	0.0341	1.43151	0.0126	0.0423	0.297872	NS					HKL-HKL	0.0418	0.0236	0.0292	0.0331	1.43151	0.0126	0.0436	0.288991	NS
PPY-PPY	0.0438	0.0216	0	0		0.0438	0.0216	-	-					PPY-PPY	0.0252	0.014	0.0219	0.0279	1.15068	0.0034	0.0325	0.104615	NS
CJA-OWM	0.1431	0.0584	0.1567	0.1391	0.91321	-0.0136	0.1662	-0.0818291	NS					CJA-OWM	0.1431	0.0577	0.1567	0.1534	0.91321	-0.0136	0.1618	-0.0840544	NS
HKL-OWM	0.0844	0.0464	0.1744	0.1553	0.483945	-0.09	0.1811	-0.496963	NS					HKL-OWM	0.0844	0.0463	0.1744	0.1618	0.483945	-0.09	0.1796	-0.501114	NS
PPY-OWM	0.0793	0.0405	0.1609	0.1572	0.492853	-0.0816	0.1806	-0.451827	NS					PPY-OWM	0.0642	0.0347	0.1754	0.1657	0.366021	-0.1112	0.1788	-0.621924	NS
CJA-PPY	0.1496	0.058	0.0881	0.0749	1.69807	0.0615	0.082	0.75	NS					CJA-PPY	0.1447	0.0566	0.0979	0.0879	1.47804	0.0468	0.0882	0.530612	NS
(*Finished BAC clones n=23)				(NS = Not Significant)										(*Working Draft BAC clones n=21)					(NS = Not Significant)
Table Q: dNdS ratios for NPIP ex7.2 among primate finished BAC clones														Table R: dNdS ratios for NPIP ex7.2 among primate working draft assemblies
	Ka		Ks		dNdS	Ka-Ks	Standard Error								Ka		Ks		dNdS	Ka-Ks	Standard Error
	dN	SE	dS	SE	dN/dS	dN-dS	SE	Z-value	p-value						dN	SE	dS	SE	dN/dS	dN-dS	SE	Z-value	p-value
CJA-CJA	0.0049	0.0049	0.0176	0.0175	0.278409	-0.0158	0.0168	-0.940476	NS					CJA-CJA	0.0049	0.0049	0.0176	0.0174	0.278409	-0.0158	0.0171	-0.923977	NS
OWM-OWM	0.0122	0.0123	0.0686	0.0829	0.177843	-0.0564	0.0763	-0.739187	NS					OWM-OWM	0.0122	0.0128	0.0686	0.0815	0.177843	-0.0564	0.0811	-0.695438	NS
HKL-HKL	0.0189	0.0134	0.0219	0.0313	0.863014	-0.003	0.0334	-0.0898204	NS					HKL-HKL	0.0189	0.0133	0.0219	0.0311	0.863014	-0.003	0.0329	-0.0911854	NS
PPY-PPY	0.0317	0.0095	0.027	0.0265	1.17407	0.0048	0.0302	0.15894	NS					PPY-PPY	0.0304	0.0114	0.0314	0.0306	0.968153	-0.0009	0.0342	-0.0263158	NS
CJA-OWM	0.2941	0.0984	0.2745	0.1479	1.0714	0.0196	0.1807	0.108467	NS					CJA-OWM	0.2941	0.0983	0.2745	0.1435	1.0714	0.0196	0.1792	0.109375	NS
HKL-OWM	0.0875	0.0342	0.1063	0.0638	0.823142	-0.0188	0.0709	-0.265162	NS					HKL-OWM	0.0875	0.0348	0.1063	0.0644	0.823142	-0.0188	0.0704	-0.267045	NS
PPY-OWM	0.098	0.0343	0.0941	0.0604	1.04145	0.0039	0.066	0.0590909	NS					PPY-OWM	0.1067	0.0363	0.0939	0.0609	1.13632	0.0128	0.0645	0.19845	NS
CJA-PPY	0.2538	0.0796	0.2617	0.1515	0.969813	-0.0079	0.1699	-0.0464979	NS					CJA-PPY	0.2455	0.0769	0.2718	0.1478	0.903238	-0.0263	0.1659	-0.158529	NS
(*Finished BAC clones n=23)				(NS = Not Significant)										(*Working Draft BAC clones n=21)					(NS = Not Significant)
Table S: dNdS ratios for NPIP ex7.3 among primate finished BAC clones														Table T: dNdS ratios for NPIP ex7.3 among primate working draft assemblies
	Ka		Ks		dNdS	Ka-Ks	Standard Error								Ka		Ks		dNdS	Ka-Ks	Standard Error
	dN	SE	dS	SE	dN/dS	dN-dS	SE	Z-value	p-value						dN	SE	dS	SE	dN/dS	dN-dS	SE	Z-value	p-value
CJA-CJA	0	0	0	0		0	0	-	-					CJA-CJA	0	0	0	0		0	0	-	-
OWM-OWM	0.0206	0.0207	0	0		0.0206	0.0207	-	-					OWM-OWM	0.0206	0.021	0	0		0.0206	0.0205	-	-
HKL-HKL	0.0482	0.024	0	0		0.0482	0.024	-	-					HKL-HKL	0.0482	0.0237	0	0		0.0553	0.0292	-	-
PPY-PPY	0.0342	0.0166	0.0077	0.0096	4.44156	0.0266	0.0203	1.31034	NS					PPY-PPY	0.0245	0.0134	0	0		0.0245	0.0132	-	-
CJA-OWM	0.0891	0.0516	0	0		0.0891	0.0516	-	-					CJA-OWM	0.0891	0.0501	0	0		0.0891	0.051	-	-
HKL-OWM	0.0862	0.0337	0	0		0.0862	0.0337	-	-					HKL-OWM	0.0862	0.0332	0	0		0.0782	0.0322	-	-
PPY-OWM	0.0637	0.031	0.0038	0.0047	16.7632	0.0599	0.0308	1.94481	0.025					PPY-OWM	0.0774	0.0341	0	0		0.0774	0.0333	-	-
CJA-PPY	0.0941	0.0492	0.0038	0.0045	24.7632	0.0904	0.0495	1.82626	0.03					CJA-PPY	0.1024	0.0505	0	0		0.1024	0.0513	-	-
(*Finished BAC clones n=23)				(NS = Not Significant)										(*Working Draft BAC clones n=21)					(NS = Not Significant)

## Sheet: Table S6
Table S6: Primer sequences for BAC hybridization probes
Primer Name	Primer Sequence
Lemurlcr16a.1F	AGAACAGACACAAGGAGAGGAATG
Lemurlcr16a.2R	CTTCCTGGGACTTGTACACCTGAA
Lemurlcr16a.3F	AGGACTTTCCACAGGTGGTTAATG
Lemurlcr16a.4R	ACCAATTCCAAACAAAGGCCTTGA
Lemurlcr16a.5F	TGCTATATACTCCCTGTGGATGCT
Lemurlcr16a.6R	TGACTGCATCTTGAACAGTTGCTG
Lemurlcr16a.7F	GTGGGACACTCAGGATAATTTGGA
Lemurlcr16a.8R	ATTAGAATCTTCCACATGTCCCTG
Lemurlcr16a.9F	CAGTCTCTTGCTTGAGACAGTGAG
Lemurlcr16a.10R	GAGGTTAACACCTGACTATGGAGAC
Lemurlcr16a.11F	GACCTGATTCTCAGTCAGAGGCTG
Lemurlcr16a.12R	CAGCACTTGCTGAGGCATTTCCTG
CAJLCR16aintron4.1F	GAGATGCATGACATGTCTTTCTGG
CAJLCR16aintron4.1R	GTTGATTGTTTGCATTTGCCACCT
CAJLCR16aintron4.2F	ACGTTCTTTCATCTCAGCTTCGTG
CAJLCR16aintron4.2R	AGGTCATAACACCCTGACTAAGGA
CAJLCR16aintron5.1F	TGCTCTTCTCGCATCCTCAGTACC
CAJLCR16aintron5.1R	CAGGGATCATTCCTTGTCTGATTC
CAJLCR16aintron5.2F	CTCACAACACACTCCTTGCTTTGG
CAJLCR16aintron5.2R	TCAATCAGGATGGAGCAGGGATCA

## Sheet: Table S7
Table S7: Primer sequences for RT-PCR expression experiments
Oligonucleotide Name	Sequence (5'-3')
LCR16APTR1.F	CTGTCTATCGTCATCGTGAGACTGACTTT
LCR16APTR1.R	GGTTGATTTTCGTTGTCACCTTCATCTT
LCR16AGGO1.F	TACTCTGGCTGACCATCATCATCGTG
LCR16AGGO1.R	GTTTTTTGGCGGTCTTCCTCTTTCC
LCR16APPY1.F	GTTTCTGGGAATTTCTACACTTGC
LCR16APPY1.R	TGTCCATTGATTTTGTAATGACTG
LCR16Aoldwolrd1.F	GTGTTTCTGGGAATTTCTACACTT
LCR16Aoldwolrd1.R	GGCCTGGAAGACCTCTTTACTTCA
16.RT17	ACTCTGGCTGACCATCATCATCGT
16.RT16	TCCGTAAGAGGAAGGTGACAACGA
Marmoset16.1F	AGCCTTGGAGAGGGAGATGGCTGA
Marmoset16.2R	GTAGGGCAATCCTGAGCAATGATG
Marmoset16.3F	ACGGAAGCCAAAGTGCATCCTGAA
Marmoset16.4R	AGTTGGGATCCAGCTGCTGTTCCT
CAJ Exon2	GTGTTTCTGGGAGTTTCTACAGTT
CAJ Exon2	GAGTTTCTACAGTTGGCCTTTTCC
CAJ Exon7.1	CTCTGTGCTCTAACCTTGGAGAGG
CAJ Exon7.1	AGAGCAAGCCTGCCTACAAGCAGC
CAJ Exon7.1	CCTCTCCAAGGTTAGAGCACAGAG
CAJ Exon7.1	GCTGCTTGTAGGCAGGCTTGCTCT
CAJ Exon8-7.3	CTTGAAGGGTCAGCCATGAGGTA
CAJ Exon7.3	GCAAGCAGGGCAATGCTGAGTAAC

## Sheet: Table S8
Table S8: Oligonucleotide capture probes used for Iso-Seq analysis
Oligonucleotide Name	Sequence (5'-3')
S_M_exA_1_2	GGTGGTGAAGCCCTTTATTGTCCTGACCCCACAGTTTCTGTCCCTTGACCAGGGCCAGCTCACCAAGGAGCTGCAGCAGCCCGTAAAGTCAGTGCCATCCCTCATGCAAGTACCTGAGGAAAAAA
33537-33632_1_1	AGCCAAGACTGACTGTGAGAAACCCTGGGAGCTCAGGAGGAAGGAGCCGCTCCAAAGCAGGGACAGGAAGCTGGTGGGAAAGGCCAGAAGAAAAA
35862-35987_1_1	CGGTCAGGTTTCTACTTGATTATTTGTATCCTGGGCATGACCTTCTTGTTGTTCTGTGGATGCCTATCCCTATTGTGTTTCTGGGAGTTTCCACAGTTGGCCTTTTCGTCCGAAAAATTAAAAAA
Ex2.1_1_1	AAGAAAAACAAATTCTACAAAGAATTTGAAAGATGTTCTTTCAGACTGGGCGTGGTGGCTTTTTCAGATTGTCCCTCTGCAAGAAAGGGTAAAAA
Ex7.1_1_1	TGTGCTCGAGCCTTGGAGAGGGAGACAGCCAAGAGGAAGTCTGCCTACAAGCAGCACAGAAAAA
Ex7.2_1_1	GAGGAGAAAGCAGGGAGTGCCAGAGAGACACATGAGTGAGGAGCCAGCCCAGAAACGCCTGTGCCTAAAGAACACTTTTTGGAGAGGTAGGAGCTCCCATGAAGGCAGCTGCTTAATTTCAAAAA
Ex7.3_1_2	ATTCGGTTCCCGTGAGGAACAGCAGCTGCATCCCAACTGAAAACACGGAGATGACAAAGGAAAAA
S_M_exB_1_2	ACCTCATGGCTGAACCTTCAAGGCCACTGATGGCTTGCCAGCCACCTCCTCCATCTGGATGTCACCTGGGAGCTCAACCATTTCCATCAGAAAAA
S_M_exC_1_1	TCTTCTGTTACCTCTACCACCCTCAGCCAATGATTTTCTGAGTCCATACACAACTCCACCCGAGTGTCTTCTGACCCCTCTACCGCCATCTACACATGATGAGTTTTCGAGACCACAGACAAAAA
S_M_exC_1_2	TCGAGACCACAGACACCTACAGAGGAGTGTCTTCTGTTACCTCTACTACCCTTAGCCAATGATTTTCTGAGTCCATACACAACTCCACCCGAGTGTCTTCTGACCCCTCTACCGCCATCTAAAAA

## Sheet: Table S9
Table S9: Probes used for in situ hybridization
Organism	entrez_id	gene_symbol	TranscriptversionID	TemplateID	clone_id	ncbi_accession_number	Riboprobe	Sequence_length (bp)	Project	Results
Mus musculus	13488	Drd1a	32124	276070		NM_010076	RP_070301_03_B11	937	309	pass
Homo Sapiens	339047	LOC339047	60172	398849	149720	XM_932456	RP_070726_03_H02	711	340	pass
Homo Sapiens	339047	LOC339047	60172	398849	149720	XM_932456	RS_071025_03_A05	711	340	pass
Homo Sapiens	23117	NPIPL3	60079	398850	140300	XM_933885	RP_070726_03_H01	708	340	pass
Homo Sapiens	23117	NPIPL3	60079	398850	140300	XM_933885	RS_071025_03_A04	708	340	pass
Macaca mulatta	717567	LOC717567	193203	398852	149720	XM_001109190	RP_070726_03_H03	659	340	pass
Macaca mulatta	717567	LOC717567	193203	398852	149720	XM_001109190	RS_071025_03_A06	659	340	pass
Homo Sapiens	5121	PCP4	30518	381364	143037	NM_006198	RP_070406_01_A03	492	327	pass
Homo Sapiens	9607	CARTPT	30673	384536	147548	NM_004291	RP_070726_01_F05	548	327	pass
